# Supplementary material for: Antibiotic Resistance Profiles and Genomic Analysis of Endophytic Bacteria Isolates from Wild Edible Fungi in Yunnan
Source: Microorganisms. 2025 Feb 7;13(2):361. doi: 10.3390/microorganisms13020361 (PMC11858796; doi:10.3390/microorganisms13020361)
Supplement: Supplementary file 1 [file microorganisms-13-00361-s001.zip]

Archive with 1 entries (1 files):
- microorganisms-3400512-supplementary.pdf
